# Supplementary material for: Diastereoselective Synthesis of Highly Functionalized Proline Derivatives
Source: Molecules. 2022 Oct 14;27(20):6898. doi: 10.3390/molecules27206898 (PMC9609175; doi:10.3390/molecules27206898)
Supplement: Supplementary file 1 [file molecules-27-06898-s001.zip]

Archive with 1 entries (1 files):
- molecules-1966288-supplementary.pdf
